# Supplementary material for: TP53 mutations as drivers of chordoma progression and hallmarks of aggressive chordoma
Source: Acta Neuropathol Commun. 2025 Dec 19;14:24. doi: 10.1186/s40478-025-02180-z (PMC12831397; doi:10.1186/s40478-025-02180-z)
Supplement: Supplementary file 2 — Supplementary material 2. [file 40478_2025_2180_MOESM2_ESM.csv]

Gene	Description	Range of sequencing
GBGT1		Exom+UTR
ELDR		Exom+UTR
ACKR3	Atypical Chemokine Receptor 3	Exom+UTR
AFDN	Afadin, Adherens Junction Formation Factor	Exom+UTR
AMER1	APC Membrane Recruitment Protein 1	Exom+UTR
CEP43	Centrosomal Protein 43	Exom+UTR
ABCC6	ATP-binding cassette, sub-family C (CFTR/MRP), member 6	Exom+UTR
ABI1	abl-interactor 1	Exom+UTR
ABL1	c-abl oncogene 1, non-receptor tyrosine kinase	Exom+UTR
ABL2	v-abl Abelson murine leukemia viral oncogene homolog 2	Exom+UTR
ACSL3	acyl-CoA synthetase long-chain family member 3	Exom+UTR
ACSL6	acyl-CoA synthetase long-chain family member 6	Exom+UTR
AFF1	AF4/FMR2 family, member 1	Exom+UTR
AFF3	AF4/FMR2 family, member 3	Exom+UTR
AFF4	AF4/FMR2 family, member 4	Exom+UTR
AIP	aryl hydrocarbon receptor interacting protein	Exom+UTR
AKAP9	A kinase (PRKA) anchor protein (yotiao) 9	Exom+UTR
AKT1	v-akt murine thymoma viral oncogene homolog 1	Exom+UTR
AKT2	v-akt murine thymoma viral oncogene homolog 2	Exom+UTR
AKT3	v-akt murine thymoma viral oncogene homolog 3 (protein kinase B, gamma)	Exom+UTR
ALDH2	aldehyde dehydrogenase 2 family (mitochondrial)	Exom+UTR
ALK	anaplastic lymphoma receptor tyrosine kinase	Exom+UTR
APC	adenomatous polyposis coli	Exom+UTR
AR	androgen receptor	Exom+UTR
ARHGAP26	Rho GTPase activating protein 26	Exom+UTR
ARHGEF12	Rho guanine nucleotide exchange factor (GEF) 12	Exom+UTR
ARID1A	AT rich interactive domain 1A (SWI-like)	Exom+UTR
ARID1B	AT rich interactive domain 1B (SWI1-like)	Exom+UTR
ARID2	AT rich interactive domain 2 (ARID, RFX-like)	Exom+UTR
ARID3A	AT rich interactive domain 3A (BRIGHT-like)	Exom+UTR
ARID3B	AT rich interactive domain 3B (BRIGHT-like)	Exom+UTR
ARID4A	AT rich interactive domain 4A (RBP1-like)	Exom+UTR
ARID4B	AT rich interactive domain 4B (RBP1-like)	Exom+UTR
ARID5A	AT rich interactive domain 5A (MRF1-like)	Exom+UTR
ARID5B	AT rich interactive domain 5B (MRF1-like)	Exom+UTR
ARNT	aryl hydrocarbon receptor nuclear translocator	Exom+UTR
ASF1A	anti-silencing function-1A	Exom+UTR+2kB upstream
ASPSCR1	alveolar soft part sarcoma chromosome region, candidate 1	Exom+UTR
ASH1L	ASH1 Like Histone Lysine Methyltransferase	Exom+UTR+Intron+2Kb upstream
ASXL1	additional sex combs like 1 (Drosophila)	Exom+UTR
ATF1	activating transcription factor 1	Exom+UTR
ATF2	activating transcription factor 2	Exom+UTR+Intron+2Kb upstream
ATIC	5-aminoimidazole-4-carboxamide ribonucleotide formyltransferase/IMP cyclohydrolase	Exom+UTR
ATM	ataxia telangiectasia mutated	Exom+UTR
ATR	ataxia telangiectasia and Rad3 related	Exom+UTR
ATRX	alpha thalassemia/mental retardation syndrome X-linked	Exom+UTR
AURKA	Aurora kinase A	Exom+UTR+2Kb upstream
AURKB	Aurora kinase B	Exom+UTR+Intron+2Kb upstream
AURKC	Aurora kinase C	Exom+UTR+2Kb upstream
AXIN2	axin 2	Exom+UTR
BAP1	BRCA1 associated protein-1 (ubiquitin carboxy-terminal hydrolase)	Exom+UTR
BCL10	B-cell CLL/lymphoma 10	Exom+UTR
BCL11A	B-cell CLL/lymphoma 11A (zinc finger protein)	Exom+UTR
BCL11B	B-cell CLL/lymphoma 11B (zinc finger protein)	Exom+UTR
BCL2	B-cell CLL/lymphoma 2	Exom+UTR
BCL3	B-cell CLL/lymphoma 3	Exom+UTR
BCL6	B-cell CLL/lymphoma 6	Exom+UTR
BCL7A	B-cell CLL/lymphoma 7A	Exom+UTR
BCL9	B-cell CLL/lymphoma 9	Exom+UTR
BCOR	BCL6 corepressor	Exom+UTR
BCR	breakpoint cluster region	Exom+UTR
BIRC3	baculoviral IAP repeat containing 3	Exom+UTR
BLID	BH3-like motif containing, cell death inducer	Exom+UTR
BLM	Bloom syndrome, RecQ helicase-like	Exom+UTR
BMPR1A	bone morphogenetic protein receptor, type IA	Exom+UTR
BRAF	v-raf murine sarcoma viral oncogene homolog B1	Exom+UTR
BRCA1	breast cancer 1, early onset	Exom+UTR
BRCA2	breast cancer 2, early onset	Exom+UTR
BRD3	bromodomain containing 3	Exom+UTR
BRD4	bromodomain containing 4	Exom+UTR
BRIP1	BRCA1 interacting protein C-terminal helicase 1	Exom+UTR
BTG1	B-cell translocation gene 1, anti-proliferative	Exom+UTR
BUB1B	budding uninhibited by benzimidazoles 1 homolog beta (yeast)	Exom+UTR
NUTM1	chromosome 15 open reading frame 55	Exom+UTR
CANT1	calcium activated nucleotidase 1	Exom+UTR
CARD11	caspase recruitment domain family, member 11	Exom+UTR
CARM1	coactivator associated arginine methyltransferase 1	Exom+UTR+2Kb upstream
CARS1	cysteinyl-Trna synthetase	Exom+UTR
KNL1	cancer susceptibility candidate 5	Exom+UTR
CBFA2T3	core-binding factor, runt domain, alpha subunit 2; translocated to, 3	Exom+UTR
CBFB	core-binding factor, beta subunit	Exom+UTR
CBL	Cbl proto-oncogene, E3 ubiquitin protein ligase	Exom+UTR
CBLB	Cbl proto-oncogene, E3 ubiquitin protein ligase B	Exom+UTR
CBLC	Cbl proto-oncogene, E3 ubiquitin protein ligase C	Exom+UTR
CCDC6	coiled-coil domain containing 6	Exom+UTR
CCNB1IP1	cyclin B1 interacting protein 1, E3 ubiquitin protein ligase	Exom+UTR
CCND1	cyclin D1	Exom+UTR
CCND2	cyclin D2	Exom+UTR
CCND3	cyclin D3	Exom+UTR
CCNE1	cyclin E1	Exom+UTR
CD274	CD274 molecule	Exom+UTR
CD74	CD74 molecule, major histocompatibility complex, class II invariant chain	Exom+UTR
CD79A	CD79a molecule, immunoglobulin-associated alpha	Exom+UTR
CD79B	CD79b molecule, immunoglobulin-associated beta	Exom+UTR
CDC73	cell division cycle 73, Paf1/RNA polymerase II complex component, homolog (S. cerevisiae)	Exom+UTR
CDH1	cadherin 1, type 1, E-cadherin (epithelial)	Exom+UTR
CDH11	cadherin 11, type 2, OB-cadherin (osteoblast)	Exom+UTR
CDH6	cadherin 6, type 2, K-cadherin (fetal kidney)	Exom+UTR
CDK12	cyclin-dependent kinase 12	Exom+UTR
CDK2AP2	cyclin-dependent kinase 2 associated protein 2	Exom+UTR
CDK4	cyclin-dependent kinase 4	Exom+UTR
CDK6	cyclin-dependent kinase 6	Exom+UTR
CDK8	cyclin-dependent kinase 8	Exom+UTR
CDKN1A	cyclin-dependent kinase inhibitor 1A (p21, Cip1)	Exom+UTR
CDKN1B	cyclin-dependent kinase inhibitor 1B (p27, Kip1)	Exom+UTR
CDKN2A	cyclin-dependent kinase inhibitor 2A	Exom+UTR
CDKN2B	cyclin-dependent kinase inhibitor 2B (p15, inhibits CDK4)	Exom+UTR
CDKN2C	cyclin-dependent kinase inhibitor 2C (p18, inhibits CDK4)	Exom+UTR
CDKN2D	cyclin-dependent kinase inhibitor 2D (p19, inhibits CDK4)	Exom+UTR
CDX2	caudal type homeobox 2	Exom+UTR
CDYL	chromodomain Y like	Exom+UTR+2Kb upstream
CEBPA	CCAAT/enhancer binding protein (C/EBP), alpha	Exom+UTR
CHCHD7	coiled-coil-helix-coiled-coil-helix domain containing 7	Exom+UTR
CHD5	chromodomain helicase DNA binding protein 5	Exom+UTR
CHD6	chromodomain helicase DNA binding protein 6	Exom+UTR
CHEK1	checkpoint kinase 1	Exom+UTR
CHEK2	checkpoint kinase 2	Exom+UTR
CHIC2	uaninę-rich hydrophobic domain 2	Exom+UTR
CHN1	chimerin (chimaerin) 1	Exom+UTR
CIC	capicua homolog (Drosophila)	Exom+UTR
CIITA	class II major histocompatibility complex transactivator	Exom+UTR+2Kb upstream
CLP1	CLP1, cleavage and polyadenylation factor I subunit, homolog (S. cerevisiae)	Exom+UTR
CLTC	clathrin, heavy chain (Hc)	Exom+UTR
CLTCL1	clathrin, heavy chain-like 1	Exom+UTR
CNBP	CCHC-type zinc finger, nucleic acid binding protein	Exom+UTR
CNTRL	centriolin	Exom+UTR
COL1A1	collagen, type I, alpha 1	Exom+UTR
COX6C	cytochrome c oxidase subunit Vic	Exom+UTR
CREB1	Camp responsive element binding protein 1	Exom+UTR
CREB3L1	Camp responsive element binding protein 3-like 1	Exom+UTR
CREB3L2	Camp responsive element binding protein 3-like 2	Exom+UTR
CREBBP	CREB binding protein	Exom+UTR
CRKL	v-crk sarcoma virus CT10 oncogene homolog (avian)-like	Exom+UTR
CRLF2	cytokine receptor-like factor 2	Exom+UTR
CRTC1	CREB regulated transcription coactivator 1	Exom+UTR
CRTC3	CREB regulated transcription coactivator 3	Exom+UTR
CSF1R	colony stimulating factor 1 receptor	Exom+UTR
KAT14	CSRP2 binding protein	Exom+UTR+Intron+2Kb upstream
CTNNB1	catenin (cadherin-associated protein), beta 1, 88kDa	Exom+UTR
CYLD	cylindromatosis (turban tumor syndrome)	Exom+UTR
CYP1B1	cytochrome P450, family 1, subfamily B, polypeptide 1	Exom+UTR
DAXX	death-domain associated protein	Exom+UTR
DDB2	damage-specific DNA binding protein 2, 48kDa	Exom+UTR
DDIT3	DNA-damage-inducible transcript 3	Exom+UTR
DDX10	DEAD (Asp-Glu-Ala-Asp) box polypeptide 10	Exom+UTR
DDX5	DEAD (Asp-Glu-Ala-Asp) box helicase 5	Exom+UTR
DDX6	DEAD (Asp-Glu-Ala-Asp) box helicase 6	Exom+UTR
DEK	DEK oncogene	Exom+UTR
DICER1	dicer 1, ribonuclease type III	Exom+UTR
DNMT1	DNA (cytosine-5)-methyltransferase 1	Exom+UTR+2Kb upstream
DNMT3A	DNA (cytosine-5)-methyltransferase 3A	Exom+UTR+Intron+2Kb upstream
DNMT3B	DNA (cytosine-5)-methyltransferase 3B	Exom+UTR+2Kb upstream
DOT1L	DOT1 like histone lysine methyltransferase	Exom+UTR+2Kb upstream
DUX4	double homeobox 4	Exom+UTR
DZIP3	E3 ubiquitin-protein ligase	Exom+UTR+Intron+2Kb upstream
EBF1	early B-cell factor 1	Exom+UTR
EGFR	epidermal growth factor receptor	Exom+UTR
EHMT2	euchromatic histone-lysine N-methyltransferase 2	Exom+UTR+Intron+2Kb upstream
EIF4A2	eukaryotic translation initiation factor 4A2	Exom+UTR
ELAC1	elaC homolog 2 (E. coli)	Exom+UTR
ELAC2	elaC homolog 2 (E. coli)	Exom+UTR
ELF4	E74-like factor 4 (ets domain transcription factor)	Exom+UTR
ELK4	ELK4, ETS-domain protein (SRF accessory protein 1)	Exom+UTR
ELL	elongation factor RNA polymerase II	Exom+UTR
ELN	elastin	Exom+UTR
EML4	echinoderm microtubule associated protein like 4	Exom+UTR
EP300	E1A binding protein p300	Exom+UTR
EPCAM	epithelial ua adhesion molecule	Exom+UTR
EPHA10	EPH receptor A10	Exom+UTR
EPHA3	EPH receptor A3	Exom+UTR
EPHA5	EPH receptor A5	Exom+UTR
EPHA6	EPH receptor A6	Exom+UTR
EPHB6	EPH receptor B6	Exom+UTR
EPS15	epidermal growth factor receptor pathway substrate 15	Exom+UTR
ERBB2	v-erb-b2 erythroblastic leukemia viral oncogene homolog 2, neuro/glioblastoma derived oncogene homolog (avian)	Exom+UTR
ERBB3	v-erb-b2 erythroblastic leukemia viral oncogene homolog 3 (avian)	Exom+UTR
ERBB4	v-erb-a erythroblastic leukemia viral oncogene homolog 4 (avian)	Exom+UTR
ERC1	ELKS/RAB6-interacting/CAST family member 1	Exom+UTR
ERCC1	excision repair cross-complementing rodent repair deficiency, complementation group 1 (includes overlapping antisense sequence)	Exom+UTR
ERCC2	excision repair cross-complementing rodent repair deficiency, complementation group 2	Exom+UTR
ERCC3	excision repair cross-complementing rodent repair deficiency, complementation group 3	Exom+UTR
ERCC4	excision repair cross-complementing rodent repair deficiency, complementation group 4	Exom+UTR
ERCC5	excision repair cross-complementing rodent repair deficiency, complementation group 5	Exom+UTR
ERG	v-ets erythroblastosis virus E26 oncogene homolog (avian)	Exom+UTR
ESCO1	establishment of sister chromatid cohesion N-acetyltransferase 1	Exom+UTR+2Kb upstream
ESCO2	establishment of sister chromatid cohesion N-acetyltransferase 2	Exom+UTR+Intron+2Kb upstream
ETV1	ets variant 1	Exom+UTR
ETV4	ets variant 4	Exom+UTR
ETV5	ets variant 5	Exom+UTR
ETV6	ets variant 6	Exom+UTR
EWSR1	Ewing sarcoma breakpoint region 1	Exom+UTR
EXT1	exostosin 1	Exom+UTR
EXT2	exostosin 2	Exom+UTR
EZH2	enhancer of zeste homolog 2 (Drosophila)	Exom+UTR
NUTM2A	family with sequence similarity 22, member A	Exom+UTR
NUTM2B	family with sequence similarity 22, member B	Exom+UTR
TENT5C	family with sequence similarity 46, member C	Exom+UTR
FANCA	Fanconi anemia, complementation group A	Exom+UTR
FANCC	Fanconi anemia, complementation group C	Exom+UTR
FANCD2	Fanconi anemia, complementation group D2	Exom+UTR
FANCE	Fanconi anemia, complementation group E	Exom+UTR
FANCF	Fanconi anemia, complementation group F	Exom+UTR
FANCG	Fanconi anemia, complementation group G	Exom+UTR
FAS	Fas (TNF receptor superfamily, member 6)	Exom+UTR
FBXO11	F-box protein 11	Exom+UTR
FBXW7	F-box and WD repeat domain containing 7, E3 ubiquitin protein ligase	Exom+UTR
FCGR2B	Fc fragment of IgG, low affinity Iib, receptor (CD32)	Exom+UTR
FCGR2C	Fc fragment of IgG, low affinity Iib, receptor (CD32)	Exom+UTR
FCRL4	Fc receptor-like 4	Exom+UTR
FEV	FEV (ETS oncogene family)	Exom+UTR
FGF23	fibroblast growth factor 23	Exom+UTR
FGFR1	fibroblast growth factor receptor 1	Exom+UTR
FGFR1OP	FGFR1 oncogene partner	Exom+UTR
FGFR2	fibroblast growth factor receptor 2	Exom+UTR
FGFR3	fibroblast growth factor receptor 3	Exom+UTR
FGFR4	fibroblast growth factor receptor 4	Exom+UTR
FH	fumarate hydratase	Exom+UTR
FHIT	fragile histidine triad	Exom+UTR
FHL1	four and a half LIM domains 1	Exom+UTR
FIP1L1	FIP1 like 1 (S. cerevisiae)	Exom+UTR
FKBP1B	FK506 binding protein 1B, 12.6 kDa	Exom+UTR
FKBP9	FK506 binding protein 9, 63 kDa	Exom+UTR
FLCN	folliculin	Exom+UTR
FLI1	Friend leukemia virus integration 1	Exom+UTR
FLT1	uncharacterized protein LOC145788	Exom+UTR
FLT3	fms-related tyrosine kinase 3	Exom+UTR
FLT4	fms-related tyrosine kinase 4	Exom+UTR
FNBP1	formin binding protein 1	Exom+UTR
FOLR1	folate receptor 1 (adult)	Exom+UTR
FOXC1	forkhead box C1	Exom+UTR
FOXL2	forkhead box L2	Exom+UTR
FOXO1	forkhead box O1	Exom+UTR
FOXO3	forkhead box O3	Exom+UTR
FOXO4	forkhead box O4	Exom+UTR
FOXP1	forkhead box P1	Exom+UTR
FSTL3	follistatin-like 3 (secreted glycoprotein)	Exom+UTR
FUBP1	far upstream element (FUSE) binding protein 1	Exom+UTR
FUS	fused in sarcoma	Exom+UTR
GALNT3	UDP-N-acetyl-alpha-D-galactosamine:polypeptide N-acetylgalactosaminyltransferase 3 (GalNAc-T3)	Exom+UTR
GAS7	growth arrest-specific 7	Exom+UTR
GATA1	GATA binding protein 1 (globin transcription factor 1)	Exom+UTR
GATA2	GATA binding protein 2	Exom+UTR
GATA3	GATA binding protein 3	Exom+UTR
GLMN	glomulin, FKBP associated protein	Exom+UTR
GMPS	uaninę monphosphate synthetase	Exom+UTR
GNA11	guanine nucleotide binding protein (G protein), alpha 11 (Gq class)	Exom+UTR
GNAQ	guanine nucleotide binding protein (G protein), q polypeptide	Exom+UTR
GNAS	GNAS complex locus	Exom+UTR
GOLGA5	golgin A5	Exom+UTR
GOPC	golgi-associated PDZ and coiled-coil motif containing	Exom+UTR
GPC3	glypican 3	Exom+UTR
GPHN	gephyrin	Exom+UTR
GSTM1	glutathione S-transferase mu 1	Exom+UTR
GUCY1A2	guanylate cyclase 1, soluble, alpha 2	Exom+UTR
HDAC1	histone deacetylase 1	Exom+UTR+2Kb upstream
HDAC2	histone deacetylase 2	Exom+UTR+2Kb upstream
HDAC3	histone deacetylase 3	Exom+UTR+2Kb upstream
HDAC4	histone deacetylase 4	Exom+UTR+Intron+2Kb upstream
HDAC5	histone deacetylase 5	Exom+UTR+2Kb upstream
HDAC6	histone deacetylase 6	Exom+UTR+2Kb upstream
HDAC7	histone deacetylase 7	Exom+UTR+2Kb upstream
HDAC8	histone deacetylase 8	Exom+UTR+2Kb upstream
HDAC9	histone deacetylase 9	Exom+UTR+2Kb upstream
HDAC10	histone deacetylase 10	Exom+UTR+2Kb upstream
HDAC11	histone deacetylase 11	Exom+UTR+Intron+2Kb upstream
HECW1	HECT, C2 and WW domain containing E3 ubiquitin protein ligase 1	Exom+UTR
HERPUD1	homocysteine-inducible, endoplasmic reticulum stress-inducible, ubiquitin-like domain member 1	Exom+UTR
HEY1	hairy/enhancer-of-split related with YRPW motif 1	Exom+UTR
HIP1	huntingtin interacting protein 1	Exom+UTR
H4C9	histone cluster 1, H4i	Exom+UTR
HLF	hepatic leukemia factor	Exom+UTR
HMGA1	high mobility group AT-hook 1	Exom+UTR
HMGA2	high mobility group AT-hook 2	Exom+UTR
HMGN2P46	high mobility group nucleosomal binding domain 2 pseudogene 46	Exom+UTR
HNF1A	HNF1 homeobox A	Exom+UTR
HNRNPA2B1	heterogeneous nuclear ribonucleoprotein A2/B1	Exom+UTR
HOOK3	hook homolog 3 (Drosophila)	Exom+UTR
HOXA11	homeobox A11	Exom+UTR
HOXA13	homeobox A13	Exom+UTR
HOXA9	homeobox A9	Exom+UTR
HOXC11	homeobox C11	Exom+UTR
HOXC13	homeobox C13	Exom+UTR
HOXD11	homeobox D11	Exom+UTR
HOXD13	homeobox D13	Exom+UTR
HRAS	v-Ha-ras Harvey rat sarcoma viral oncogene homolog	Exom+UTR
HSD17B3	hydroxysteroid (17-beta) dehydrogenase 3	Exom+UTR
HSD3B2	ydroxyl-delta-5-steroid dehydrogenase, 3 beta- and steroid delta-isomerase 2	Exom+UTR
HSP90AA1	heat shock protein 90kDa alpha (cytosolic), class A member 1	Exom+UTR
HSP90AB1	heat shock protein 90kDa alpha (cytosolic), class B member 1	Exom+UTR
IDH1	isocitrate dehydrogenase 1 (NADP+), soluble	Exom+UTR
IDH2	isocitrate dehydrogenase 2 (NADP+), mitochondrial	Exom+UTR
IGF1R	insulin-like growth factor 1 receptor	Exom+UTR
IKBKE	inhibitor of kappa light polypeptide gene enhancer in B-cells, kinase epsilon	Exom+UTR
IKZF1	IKAROS family zinc finger 1 (Ikaros)	Exom+UTR
IL2	interleukin 2	Exom+UTR
IL21R	interleukin 21 receptor	Exom+UTR
IL6ST	interleukin 6 signal transducer (gp130, oncostatin M receptor)	Exom+UTR
IL7R	interleukin 7 receptor	Exom+UTR
IRF4	interferon regulatory factor 4	Exom+UTR
ITK	IL2-inducible T-cell kinase	Exom+UTR
JAK1	Janus kinase 1	Exom+UTR
JAK2	Janus kinase 2	Exom+UTR
JAK3	Janus kinase 3	Exom+UTR
JARID2	jumonji, AT rich interactive domain 2	Exom+UTR+2Kb upstream
JAZF1	JAZF zinc finger 1	Exom+UTR
JUN	jun proto-oncogene	Exom+UTR
KAT2A	K(lysine) acetyltransferase 2A	Exom+UTR+2Kb upstream
KAT2B	K(lysine) acetyltransferase 2B	Exom+UTR+Intron+2Kb upstream
KAT5	K(lysine) acetyltransferase 5	Exom+UTR+2Kb upstream
KAT6A	K(lysine) acetyltransferase 6A	Exom+UTR+2Kb upstream
KAT6B	K(lysine) acetyltransferase 6B	Exom+UTR+Intron+2Kb upstream
KAT7	K(lysine) acetyltransferase 7	Exom+UTR+2Kb upstream
KAT8	K(lysine) acetyltransferase 8	Exom+UTR+2Kb upstream
KDM1A	lysine (K)-specific demethylase 1A	Exom+UTR+2Kb upstream
KDM4A	lysine (K)-specific demethylase 4A	Exom+UTR+2Kb upstream
KDM4C	lysine (K)-specific demethylase 4C	Exom+UTR+2Kb upstream
KDM5A	lysine (K)-specific demethylase 5A	Exom+UTR
KDM5B	lysine (K)-specific demethylase 5B	Exom+UTR+Intron+2Kb upstream
KDM5C	lysine (K)-specific demethylase 5C	Exom+UTR+2Kb upstream
KDM6A	lysine (K)-specific demethylase 6A	Exom+UTR
KDM6B	lysine (K)-specific demethylase 6B	Exom+UTR+2Kb upstream
KDR	kinase insert domain receptor (a type III receptor tyrosine kinase)	Exom+UTR
KDSR	3-ketodihydrosphingosine reductase	Exom+UTR
KEAP1	kelch-like ECH-associated protein 1	Exom+UTR
KIAA1549	KIAA1549	Exom+UTR
KIF1B	kinesin family member 1B	Exom+UTR
KIT	v-kit Hardy-Zuckerman 4 feline sarcoma viral oncogene homolog	Exom+UTR
KL	klotho	Exom+UTR
KLF6	Kruppel-like factor 6	Exom+UTR
KLK2	kallikrein-related peptidase 2	Exom+UTR
KRAS	v-Ki-ras2 Kirsten rat sarcoma viral oncogene homolog	Exom+UTR
KRT17	keratin 17	Exom+UTR
KTN1	kinectin 1 (kinesin receptor)	Exom+UTR
LASP1	LIM and SH3 protein 1	Exom+UTR
LCK	lymphocyte-specific protein tyrosine kinase	Exom+UTR
LCP1	lymphocyte cytosolic protein 1 (L-plastin)	Exom+UTR
LHFPL6	lipoma HMGIC fusion partner	Exom+UTR
LIFR	leukemia inhibitory factor receptor alpha	Exom+UTR
LMO1	LIM domain only 1 (rhombotin 1)	Exom+UTR
LMO2	LIM domain only 2 (rhombotin-like 1)	Exom+UTR
LPP	LIM domain containing preferred translocation partner in lipoma	Exom+UTR
LRP5	low density lipoprotein receptor-related protein 5	Exom+UTR
LTBP2	latent transforming growth factor beta binding protein 2	Exom+UTR
LTBP3	latent transforming growth factor beta binding protein 3	Exom+UTR
LYL1	lymphoblastic leukemia derived sequence 1	Exom+UTR
MAD2L1BP	MAD2L1 binding protein	Exom+UTR
MAF	v-maf musculoaponeurotic fibrosarcoma oncogene homolog (avian)	Exom+UTR
MAFB	v-maf musculoaponeurotic fibrosarcoma oncogene homolog B (avian)	Exom+UTR
MALAT1	metastasis associated lung adenocarcinoma transcript 1 (non-protein coding)	Exom+UTR
MALT1	mucosa associated lymphoid tissue lymphoma translocation gene 1	Exom+UTR
MAML2	mastermind-like 2 (Drosophila)	Exom+UTR
MAP2K1	mitogen-activated protein kinase kinase 1	Exom+UTR
MAP2K2	mitogen-activated protein kinase kinase 2	Exom+UTR
MAP2K4	mitogen-activated protein kinase kinase 4	Exom+UTR
MAP3K1	mitogen-activated protein kinase kinase kinase 1, E3 ubiquitin protein ligase	Exom+UTR
MAP3K8	mitogen-activated protein kinase kinase kinase 8	Exom+UTR
MAX	MYC associated factor X	Exom+UTR
MBD2	Methyl-CpG-binding domain protein 2	Exom+UTR+2Kb upstream
MBTD1	mbt domain containing 1	Exom+UTR+2Kb upstream
MC1R	melanocortin 1 receptor (alpha melanocyte stimulating hormone receptor)	Exom+UTR
MCL1	myeloid cell leukemia sequence 1 (BCL2-related)	Exom+UTR
MDM2	Mdm2, p53 E3 ubiquitin protein ligase homolog (mouse)	Exom+UTR
MDM4	Mdm4 p53 binding protein homolog (mouse)	Exom+UTR
MDS2	myelodysplastic syndrome 2 translocation associated	Exom+UTR
MECOM	MDS1 and EVI1 complex locus	Exom+UTR
MED12	mediator complex subunit 12	Exom+UTR
MEN1	multiple endocrine neoplasia I	Exom+UTR
MET	met proto-oncogene (hepatocyte growth factor receptor)	Exom+UTR
MIR155HG	MIR155 host gene	Exom+UTR+2Kb upstream
MITF	microphthalmia-associated transcription factor	Exom+UTR
MRTFA	megakaryoblastic leukemia (translocation) 1	Exom+UTR
MLF1	myeloid leukemia factor 1	Exom+UTR
MLH1	mutL homolog 1, colon cancer, nonpolyposis type 2 (E. coli)	Exom+UTR
KMT2A	myeloid/lymphoid or mixed-lineage leukemia	Exom+UTR+2Kb upstream
KMT2B	myeloid/lymphoid or mixed-lineage leukemia 2	Exom+UTR
KMT2C	myeloid/lymphoid or mixed-lineage leukemia 3	Exom+UTR+2Kb upstream
KMT2D	myeloid/lymphoid or mixed-lineage leukemia 4	Exom+UTR
KMT2E	myeloid/lymphoid or mixed-lineage leukemia 5	Exom+UTR+Intron+2Kb upstream
MLLT1	myeloid/lymphoid or mixed-lineage leukemia (trithorax homolog, Drosophila); translocated to, 1	Exom+UTR
MLLT10	myeloid/lymphoid or mixed-lineage leukemia (trithorax homolog, Drosophila); translocated to, 10	Exom+UTR
MLLT11	myeloid/lymphoid or mixed-lineage leukemia (trithorax homolog, Drosophila); translocated to, 11	Exom+UTR
MLLT3	myeloid/lymphoid or mixed-lineage leukemia (trithorax homolog, Drosophila); translocated to, 3	Exom+UTR
AFDN	myeloid/lymphoid or mixed-lineage leukemia (trithorax homolog, Drosophila); translocated to, 4	Exom+UTR
MLLT6	myeloid/lymphoid or mixed-lineage leukemia (trithorax homolog, Drosophila); translocated to, 6	Exom+UTR
MN1	meningioma (disrupted in balanced translocation) 1	Exom+UTR
MNX1	motor neuron and pancreas homeobox 1	Exom+UTR
MPL	myeloproliferative leukemia virus oncogene	Exom+UTR
MRE11	MRE11 meiotic recombination 11 homolog A (S. cerevisiae)	Exom+UTR
MSH2	mutS homolog 2, colon cancer, nonpolyposis type 1 (E. coli)	Exom+UTR
MSH6	mutS homolog 6 (E. coli)	Exom+UTR
MSI2	musashi homolog 2 (Drosophila)	Exom+UTR
MSN	moesin	Exom+UTR
MTCP1	mature T-cell proliferation 1	Exom+UTR
CMC4	mature T-cell proliferation 1 neighbor	Exom+UTR
MTOR	mechanistic target of rapamycin (serine/threonine kinase)	Exom+UTR
MTUS2	microtubule associated tumor suppressor candidate 2	Exom+UTR
MUC1	mucin 1, ur urface associated	Exom+UTR
MUTYH	mutY homolog (E. coli)	Exom+UTR
MYB	v-myb myeloblastosis viral oncogene homolog (avian)	Exom+UTR
MYC	v-myc myelocytomatosis viral oncogene homolog (avian)	Exom+UTR
MYCL	v-myc myelocytomatosis viral oncogene homolog 1, lung carcinoma derived (avian)	Exom+UTR
MYCN	v-myc myelocytomatosis viral related oncogene, neuroblastoma derived (avian)	Exom+UTR
MYD88	myeloid differentiation primary response gene (88)	Exom+UTR
MYH11	myosin, heavy chain 11, smooth muscle	Exom+UTR
MYH9	myosin, heavy chain 9, non-muscle	Exom+UTR
MYOC	myocilin, trabecular meshwork inducible glucocorticoid response	Exom+UTR
MYSM1	myb-like, SWIRM and MPN domains 1	Exom+UTR+2Kb upstream
NACA	nascent polypeptide-associated complex alpha subunit	Exom+UTR
NBN	nibrin	Exom+UTR
NCKIPSD	NCK interacting protein with SH3 domain	Exom+UTR
NCOA1	nuclear receptor coactivator 1	Exom+UTR+2Kb upstream
NCOA2	nuclear receptor coactivator 2	Exom+UTR
NCOA3	nuclear receptor coactivator 3	Exom+UTR+2Kb upstream
NCOA4	nuclear receptor coactivator 4	Exom+UTR
NCOA6	nuclear receptor coactivator 6	Exom+UTR+2Kb upstream
NDRG1	N-myc downstream regulated 1	Exom+UTR
NEK6	NIMA related kinase 6	Exom+UTR+2Kb upstream
NF1	neurofibromin 1	Exom+UTR
NF2	neurofibromin 2 (merlin)	Exom+UTR
NFE2L2	nuclear factor (erythroid-derived 2)-like 2	Exom+UTR
NFIB	nuclear factor I/B	Exom+UTR
NFKB2	nuclear factor of kappa light polypeptide gene enhancer in B-cells 2 (p49/p100)	Exom+UTR
NIN	ninein (GSK3B interacting protein)	Exom+UTR
NKX2-1	NK2 homeobox 1	Exom+UTR
NONO	non-POU domain containing, octamer-binding	Exom+UTR
NOTCH1	notch 1	Exom+UTR
NOTCH2	notch 2	Exom+UTR
NOTCH3	notch 3	Exom+UTR
NOTCH4	notch 4	Exom+UTR
NPM1	nucleophosmin (nucleolar phosphoprotein B23, numatrin)	Exom+UTR
NR4A3	nuclear receptor subfamily 4, group A, member 3	Exom+UTR
NRAS	neuroblastoma RAS viral (v-ras) oncogene homolog	Exom+UTR
NSD1	nuclear receptor binding SET Domain Protein 1	Exom+UTR+2Kb upstream
NTRK1	neurotrophic tyrosine kinase, receptor, type 1	Exom+UTR
NTRK2	neurotrophic tyrosine kinase, receptor, type 2	Exom+UTR
NTRK3	neurotrophic tyrosine kinase, receptor, type 3	Exom+UTR
NUMA1	nuclear mitotic apparatus protein 1	Exom+UTR
NUP214	nucleoporin 214kDa	Exom+UTR
NUP98	nucleoporin 98kDa	Exom+UTR
OLIG2	oligodendrocyte lineage transcription factor 2	Exom+UTR
OMD	osteomodulin	Exom+UTR
OPTN	optineurin	Exom+UTR
P2RY8	purinergic receptor P2Y, G-protein coupled, 8	Exom+UTR
PAFAH1B2	platelet-activating factor acetylhydrolase 1b, catalytic subunit 2 (30kDa)	Exom+UTR
PAK1	p21 protein (Cdc42/Rac)-activated kinase 1	Exom+UTR+Intron+2Kb upstream
PAK5	p21 protein (Cdc42/Rac)-activated kinase 7	Exom+UTR
PALB2	partner and localizer of BRCA2	Exom+UTR
PALLD	palladin, cytoskeletal associated protein	Exom+UTR
PATZ1	POZ (BTB) and AT hook containing zinc finger 1	Exom+UTR
PAX2	paired box 2	Exom+UTR
PAX3	paired box 3	Exom+UTR
PAX5	paired box 5	Exom+UTR
PAX6	paired box 6	Exom+UTR
PAX7	paired box 7	Exom+UTR
PAX8	paired box 8	Exom+UTR
PBRM1	polybromo 1	Exom+UTR
PBX1	pre-B-cell leukemia homeobox 1	Exom+UTR
PCM1	pericentriolar material 1	Exom+UTR
PCSK7	proprotein convertase subtilisin/kexin type 7	Exom+UTR
PDCD1LG2	programmed el death 1 ligand 2	Exom+UTR
PDE4DIP	phosphodiesterase 4D interacting protein	Exom+UTR
PDGFB	platelet-derived growth factor beta polypeptide	Exom+UTR
PDGFRA	platelet-derived growth factor receptor, alpha polypeptide	Exom+UTR
PDGFRB	platelet-derived growth factor receptor, beta polypeptide	Exom+UTR
PDPK1	3-phosphoinositide dependent protein kinase-1	Exom+UTR
PER1	period homolog 1 (Drosophila)	Exom+UTR
PHF6	PHD finger protein 6	Exom+UTR
PHOX2B	paired-like homeobox 2b	Exom+UTR
PICALM	phosphatidylinositol binding clathrin assembly protein	Exom+UTR
PIK3CA	phosphoinositide-3-kinase, catalytic, alpha polypeptide	Exom+UTR
PIK3R1	phosphoinositide-3-kinase, regulatory subunit 1 (alpha)	Exom+UTR
PIM1	pim-1 oncogene	Exom+UTR
PLAG1	pleiomorphic adenoma gene 1	Exom+UTR
PLK1	polo-like kinase 1	Exom+UTR
PML	promyelocytic leukemia	Exom+UTR
PMS1	PMS1 postmeiotic segregation increased 1 (S. cerevisiae)	Exom+UTR
PMS2	PMS2 postmeiotic segregation increased 2 (S. cerevisiae)	Exom+UTR
POU2AF1	POU class 2 associating factor 1	Exom+UTR
POU5F1	POU class 5 homeobox 1	Exom+UTR
PPARG	peroxisome proliferator-activated receptor gamma	Exom+UTR
PPP2R1A	protein phosphatase 2, regulatory subunit A, alpha	Exom+UTR
PRCC	papillary renal cell carcinoma (translocation-associated)	Exom+UTR
PRDM1	PR domain containing 1, with ZNF domain	Exom+UTR
PRDM16	PR domain containing 16	Exom+UTR
PRF1	perforin 1 (pore forming protein)	Exom+UTR
PRKAR1A	protein kinase, Camp-dependent, regulatory, type I, alpha (tissue specific extinguisher 1)	Exom+UTR
PRKDC	protein kinase, DNA-activated, catalytic polypeptide	Exom+UTR
PRMT1	protein arginine N-methyltransferase 1	Exom+UTR+2Kb upstream
PRMT2	protein arginine N-methyltransferase 2	Exom+UTR+Intron+2Kb upstream
PRMT3	protein arginine N-methyltransferase 3	Exom+UTR+2Kb upstream
PRMT5	protein arginine N-methyltransferase 5	Exom+UTR+2Kb upstream
PRMT6	protein arginine N-methyltransferase 6	Exom+UTR+2Kb upstream
PRMT7	protein arginine N-methyltransferase 7	Exom+UTR+2Kb upstream
PRMT8	protein arginine N-methyltransferase 8	Exom+UTR+2Kb upstream
PRRX1	paired related homeobox 1	Exom+UTR
PSIP1	PC4 and SFRS1 interacting protein 1	Exom+UTR
PTCH1	patched 1	Exom+UTR
PTEN	phosphatase and tensin homolog	Exom+UTR
PTK2	PTK2 protein tyrosine kinase 2	Exom+UTR
PTK2B	PTK2B protein tyrosine kinase 2 beta	Exom+UTR
PTPN11	protein tyrosine phosphatase, non-receptor type 11	Exom+UTR
PTPRD	protein tyrosine phosphatase, receptor type, D	Exom+UTR
RABEP1	rabaptin, RAB GTPase binding effector protein 1	Exom+UTR
RAD51B	RAD51 homolog B (S. cerevisiae)	Exom+UTR
RAF1	v-raf-1 murine leukemia viral oncogene homolog 1	Exom+UTR
RALGDS	ral guanine nucleotide dissociation stimulator	Exom+UTR
RANBP17	RAN binding protein 17	Exom+UTR
RAP1GDS1	RAP1, GTP-GDP dissociation stimulator 1	Exom+UTR
RARA	retinoic acid receptor, alpha	Exom+UTR
RB1	retinoblastoma 1	Exom+UTR
RBM15	RNA binding motif protein 15	Exom+UTR
RECQL4	RecQ protein-like 4	Exom+UTR
REL	v-rel reticuloendotheliosis viral oncogene homolog (avian)	Exom+UTR
RET	ret proto-oncogene	Exom+UTR
RHOH	ras homolog family member H	Exom+UTR
RICTOR	RPTOR independent companion of MTOR, complex 2	Exom+UTR
RMI2	RMI2, RecQ mediated genome instability 2, homolog (S. cerevisiae)	Exom+UTR
RNASEL	ribonuclease L (2,5-oligoisoadenylate synthetase-dependent)	Exom+UTR
RNF2	E3 ubiquitin-protein ligase RING2	Exom+UTR+2Kb upstream
RNF20	E3 ubiquitin-protein ligase RING20	Exom+UTR+Intron+2Kb upstream
ROS1	c-ros oncogene 1 , receptor tyrosine kinase	Exom+UTR
RPL22	ribosomal protein L22	Exom+UTR
RPN1	ribophorin I	Exom+UTR
RPS6KA3	ribosomal protein S6 kinase A3	Exom+UTR+2Kb upstream
RPS6KA5	ribosomal protein S6 kinase A3	Exom+UTR+Intron+2Kb upstream
RPTOR	regulatory associated protein of MTOR, complex 1	Exom+UTR
RRM1	ribonucleotide reductase M1	Exom+UTR
RUNX1	runt-related transcription factor 1	Exom+UTR
RUNX1T1	runt-related transcription factor 1; translocated to, 1 (cyclin D-related)	Exom+UTR
SARDH	sarcosine dehydrogenase	Exom+UTR
SATB1	special AT-rich sequence-binding protein-1	Exom+UTR+2Kb upstream
SBDS	Shwachman-Bodian-Diamond syndrome	Exom+UTR
SDHAF2	succinate dehydrogenase complex assembly factor 2	Exom+UTR
SDHB	succinate dehydrogenase complex, subunit B, iron sulfur (Ip)	Exom+UTR
SDHC	succinate dehydrogenase complex, subunit C, integral membrane protein, 15kDa	Exom+UTR
SDHD	succinate dehydrogenase complex, subunit D, integral membrane protein	Exom+UTR
SEPTIN5	septin 5	Exom+UTR
SEPTIN6	septin 6	Exom+UTR
SEPTIN9	septin 9	Exom+UTR
SET	SET nuclear oncogene	Exom+UTR
SETD1A	SET domain containing 1A	Exom+UTR+2Kb upstream
SETD1B	SET domain containing 1B	Exom+UTR+2Kb upstream
SETD2	SET domain containing 2	Exom+UTR+Intron+2Kb upstream
SETD3	SET domain containing 3	Exom+UTR+Intron+2Kb upstream
SETD4	SET domain containing 4	Exom+UTR+2Kb upstream
SETD5	SET domain containing 5	Exom+UTR+2Kb upstream
SETD6	SET domain containing 6	Exom+UTR+2Kb upstream
SETD7	SET domain containing 7	Exom+UTR+Intron+2Kb upstream
KMT5A	SET domain containing 8	Exom+UTR+2Kb upstream
SETDB1	SET domain bifurcated histone lysine methyltransferase 1	Exom+UTR+2Kb upstream
SETDB2	SET domain bifurcated histone lysine methyltransferase 2	Exom+UTR+2Kb upstream
SF3B1	splicing factor 3b, subunit 1, 155kDa	Exom+UTR
SF3B2	splicing factor 3b, subunit 2, 145kDa	Exom+UTR
SFPQ	splicing factor proline/glutamine-rich	Exom+UTR
SH3GL1	SH3-domain GRB2-like 1	Exom+UTR
SIRT1	sirtuin 1	Exom+UTR+2Kb upstream
SLC30A4	solute carrier family 30, member 4	Exom+UTR
SLC45A3	solute carrier family 45, member 3	Exom+UTR
SMAD2	SMAD family member 2	Exom+UTR
SMAD3	SMAD family member 3	Exom+UTR
SMAD4	SMAD family member 4	Exom+UTR
SMARCA4	SWI/SNF related, matrix associated, actin dependent regulator of chromatin, subfamily a, member 4	Exom+UTR
SMARCB1	SWI/SNF related, matrix associated, actin dependent regulator of chromatin, subfamily b, member 1	Exom+UTR
SMO	smoothened, frizzled family receptor	Exom+UTR
SMYD3	SET and MYN-domain containing 3	Exom+UTR+2Kb upstream
SNX29	sorting nexin 29	Exom+UTR
SOCS1	suppressor of cytokine signaling 1	Exom+UTR
SOX2	SRY (sex determining region Y)-box 2	Exom+UTR
SPECC1	sperm antigen with calponin homology and coiled-coil domains 1	Exom+UTR
SPEN	spen homolog, transcriptional regulator (Drosophila)	Exom+UTR
SRC	v-src sarcoma (Schmidt-Ruppin A-2) viral oncogene homolog (avian)	Exom+UTR
SRD5A2	steroid-5-alpha-reductase, alpha polypeptide 2 (3-oxo-5 alpha-steroid delta 4-dehydrogenase alpha 2)	Exom+UTR
SRGAP3	SLIT-ROBO Rho GTPase activating protein 3	Exom+UTR
SRSF2	serine/arginine-rich splicing factor 2	Exom+UTR
SRSF3	serine/arginine-rich splicing factor 3	Exom+UTR
SS18	synovial sarcoma translocation, chromosome 18	Exom+UTR
SS18L1	synovial sarcoma translocation gene on chromosome 18-like 1	Exom+UTR
SSX1	synovial sarcoma, X breakpoint 1	Exom+UTR
SSX2	synovial sarcoma, X breakpoint 2	Exom+UTR
SSX4	synovial sarcoma, X breakpoint 4	Exom+UTR
STAT3	signal transducer and activator of transcription 3 (acute-phase response factor)	Exom+UTR
STIL	SCL/TAL1 interrupting locus	Exom+UTR
STK11	serine/threonine kinase 11	Exom+UTR
STX11	syntaxin 11	Exom+UTR
STXBP2	syntaxin binding protein 2	Exom+UTR
SUFU	suppressor of fused homolog (Drosophila)	Exom+UTR
SUZ12	suppressor of zeste 12 homolog (Drosophila)	Exom+UTR
SUV39H1	SUV39H1 Histone Lysine Methyltransferase	Exom+UTR+2Kb upstream
KMT5B	SUV420H1 Histone Lysine Methyltransferase	Exom+UTR+2Kb upstream
SYK	spleen tyrosine kinase	Exom+UTR
TAF15	TAF15 RNA polymerase II, TATA box binding protein (TBP)-associated factor, 68kDa	Exom+UTR
TAL1	T-cell acute lymphocytic leukemia 1	Exom+UTR
TAL2	T-cell acute lymphocytic leukemia 2	Exom+UTR
TCEA1	transcription elongation factor A (SII), 1	Exom+UTR
TCEA1P2	transcription elongation factor A (SII), 1 pseudogene 2	Exom+UTR
TCF12	transcription factor 12	Exom+UTR
TCF3	transcription factor 3 (E2A immunoglobulin enhancer binding factors E12/E47)	Exom+UTR
TCF4	transcription factor 4	Exom+UTR
TCF7L2	transcription factor 7-like 2 (T-cell specific, HMG-box)	Exom+UTR
TCL1A	T-cell leukemia/lymphoma 1A	Exom+UTR
TCL6	T-cell leukemia/lymphoma 6 (non-protein coding)	Exom+UTR
TERT	telomerase reverse transcriptase	Exom+UTR
TET1	tet methylcytosine dioxygenase 1	Exom+UTR
TET2	tet methylcytosine dioxygenase 2	Exom+UTR
TFE3	transcription factor binding to IGHM enhancer 3	Exom+UTR
TFEB	transcription factor EB	Exom+UTR
TFG	TRK-fused gene	Exom+UTR
TFPT	TCF3 (E2A) fusion partner (in childhood Leukemia)	Exom+UTR
TFRC	transferrin receptor (p90, CD71)	Exom+UTR
TGFBR2	transforming growth factor, beta receptor II (70/80kDa)	Exom+UTR
THRAP3	thyroid hormone receptor associated protein 3	Exom+UTR
TLX1	T-cell leukemia homeobox 1	Exom+UTR
TLX3	T-cell leukemia homeobox 3	Exom+UTR
TMEM127	transmembrane protein 127	Exom+UTR
TMPRSS2	transmembrane protease, serine 2	Exom+UTR
TNFAIP3	tumor necrosis factor, alpha-induced protein 3	Exom+UTR
TNFRSF14	tumor necrosis factor receptor superfamily, member 14	Exom+UTR
TNFRSF17	tumor necrosis factor receptor superfamily, member 17	Exom+UTR
TOP1	topoisomerase (DNA) I	Exom+UTR
TOP2A	topoisomerase (DNA) II alpha 170kDa	Exom+UTR
TP53	tumor protein p53	Exom+UTR
TPM3	tropomyosin 3	Exom+UTR
TPM4	tropomyosin 4	Exom+UTR
TPR	translocated promoter region, nuclear basket protein	Exom+UTR
TRIM24	tripartite motif containing 24	Exom+UTR
TRIM27	tripartite motif containing 27	Exom+UTR
TRIM33	tripartite motif containing 33	Exom+UTR
TRIP11	thyroid hormone receptor interactor 11	Exom+UTR
TSC1	tuberous sclerosis 1	Exom+UTR
TSC2	tuberous sclerosis 2	Exom+UTR
TSHR	thyroid stimulating hormone receptor	Exom+UTR
TTL	tubulin tyrosine ligase	Exom+UTR
TYK2	tyrosine kinase 2	Exom+UTR
U2AF1	U2 small nuclear RNA auxiliary factor 1	Exom+UTR
UBE2A	ubiquitin-conjugating enzyme E2A	Exom+UTR+Intron+2Kb upstream
UBE2B	ubiquitin-conjugating enzyme E2B	Exom+UTR+2Kb upstream
UNC13D	unc-13 homolog D (C. elegans)	Exom+UTR
USP6	ubiquitin specific peptidase 6 (Tre-2 oncogene)	Exom+UTR
USP16	ubiquitin specific peptidase 16	Exom+UTR+2Kb upstream
USP21	ubiquitin specific peptidase 21	Exom+UTR+2Kb upstream
USP22	ubiquitin specific peptidase 22	Exom+UTR+2Kb upstream
UTY	ubiquitously transcribed tetratricopeptide repeat gene, Y-linked	Exom+UTR
VHL	von Hippel-Lindau tumor suppressor, E3 ubiquitin protein ligase	Exom+UTR
VTI1A	vesicle transport through interaction with t-SNAREs homolog 1A (yeast)	Exom+UTR
WAS	Wiskott-Aldrich syndrome (eczema-thrombocytopenia)	Exom+UTR
WDR36	WD repeat domain 36	Exom+UTR
NSD2	Wolf-Hirschhorn syndrome candidate 1	Exom+UTR+2Kb upstream
NSD3	Wolf-Hirschhorn syndrome candidate 1-like 1	Exom+UTR
WIF1	WNT inhibitory factor 1	Exom+UTR
WRN	Werner syndrome, RecQ helicase-like	Exom+UTR
WT1	Wilms tumor 1	Exom+UTR
XPA	xeroderma pigmentosum, complementation group A	Exom+UTR
XPC	xeroderma pigmentosum, complementation group C	Exom+UTR
XPO1	exportin 1 (CRM1 homolog, yeast)	Exom+UTR
YWHAE	tyrosine 3-monooxygenase/tryptophan 5-monooxygenase activation protein, epsilon polypeptide	Exom+UTR
ZBTB16	zinc finger and BTB domain containing 16	Exom+UTR
ZMYM2	zinc finger, MYM-type 2	Exom+UTR
ZNF331	zinc finger protein 331	Exom+UTR
ZNF384	zinc finger protein 384	Exom+UTR
ZNF521	zinc finger protein 521	Exom+UTR
ZNF668	zinc finger protein 668	Exom+UTR
ZRSR2	zinc finger (CCCH type), RNA-binding motif and serine/arginine rich 2	Exom+UTR
H3-3A	H3.3 Histone A	Exom+UTR
HAT1		Exom+UTR
LRRFIP2	""	Exom+UTR
MEIKIN	MEIKIN	Exom+UTR
MAD2L2	MAD2L2	Exom+UTR
CLCN6	CLCN6	Exom+UTR
MACF1	MACF1	Exom+UTR
GSTM5	GSTM5	Exom+UTR
HSD3B1	HSD3B1	Exom+UTR
NBPF26	NBPF26	Exom+UTR
KPRP	KPRP	Exom+UTR
NAXE	NAXE	Exom+UTR
FCGR2A	FCGR2A	Exom+UTR
CHI3L1	CHI3L1	Exom+UTR
SPRTN	SPRTN	Exom+UTR
COL17A1	COL17A1	Exom+UTR
NKX1-2	NKX1-2	Exom+UTR
TPCN2	TPCN2	Exom+UTR
FOLR3	FOLR3	Exom+UTR
COL2A1	COL2A1	Exom+UTR
GLI1	GLI1	Exom+UTR
POLE	POLE	Exom+UTR
BIVM-ERCC5	BIVM-ERCC5	Exom+UTR
HIF1A	HIF1A	Exom+UTR
MLH3	MLH3	Exom+UTR
XRCC3	XRCC3	Exom+UTR
MYO15B	MYO15B	Exom+UTR
SEPT9	SEPT9	Exom+UTR
PLEKHJ1	PLEKHJ1	Exom+UTR
ZNF283	ZNF283	Exom+UTR
CD3EAP	CD3EAP	Exom+UTR
BHMG1	BHMG1	Exom+UTR
KLK3	KLK3	Exom+UTR
GLI2	GLI2	Exom+UTR
BARD1	BARD1	Exom+UTR
SCYGR8	SCYGR8	Exom+UTR
KIF1A	KIF1A	Exom+UTR
RTEL1	RTEL1	Exom+UTR
TBX1	TBX1	Exom+UTR
RNF168	RNF168	Exom+UTR
UVSSA	UVSSA	Exom+UTR
TAS2R1	TAS2R1	Exom+UTR
MSH3	MSH3	Exom+UTR
EIF2AK1	EIF2AK1	Exom+UTR
GLI3	GLI3	Exom+UTR
MKRN1	MKRN1	Exom+UTR
NUTM2F	NUTM2F	Exom+UTR
NUTM2G	NUTM2G	Exom+UTR
FANCB	FANCB	Exom+UTR
NUTM2D	NUTM2D	Exom+UTR
MGMT	MGMT	Exom+UTR
HIP1R	HIP1R	Exom+UTR
FANCI	FANCI	Exom+UTR
SLX4	SLX4	Exom+UTR
NACA2	NACA2	Exom+UTR
POLH	POLH	Exom+UTR
POT1	POT1	Exom+UTR
POU5F1B	POU5F1B	Exom+UTR
RELA	RELA	Exom+UTR
SRP14	SRP14	Exom+UTR
POLG	POLG	Exom+UTR
TNRC6A	TNRC6A	Exom+UTR
GFAP	GFAP	Exom+UTR
PHLPP1	PHLPP1	Exom+UTR
MUC16	MUC16	Exom+UTR
ZNF790	ZNF790	Exom+UTR
KLK1	KLK1	Exom+UTR
HAS1	HAS1	Exom+UTR
HOXD1	HOXD1	Exom+UTR
SCYGR1	SCYGR1	Exom+UTR
SCYGR7	SCYGR7	Exom+UTR
MED15	MED15	Exom+UTR
ZNF717	ZNF717	Exom+UTR
PCDHA10	PCDHA10	Exom+UTR
MUC3A	MUC3A	Exom+UTR
FRMPD3	FRMPD3	Exom+UTR
TESPA1	TESPA1	Exom+UTR
THBS1	THBS1	Exom+UTR
USP32	USP32	Exom+UTR
ZNF568	ZNF568	Exom+UTR
NF1P6	NF1P6	Exom+UTR
PDHA2	PDHA2	Exom+UTR
XRCC4	XRCC4	Exom+UTR
POU6F2	POU6F2	Exom+UTR
PRG4	PRG4	Exom+UTR
NUTM2E	NUTM2E	Exom+UTR
CARS	CARS	Exom+UTR
FOXJ2	FOXJ2	Exom+UTR
HK2	HK2	Exom+UTR
CYP21A2	CYP21A2	Exom+UTR
XRCC2	XRCC2	Exom+UTR
NAV1	NAV1	Exom+UTR
KDM4E	KDM4E	Exom+UTR
IRF2BPL	IRF2BPL	Exom+UTR
NUP62	NUP62	Exom+UTR
MYH14	MYH14	Exom+UTR
SCYGR3	SCYGR3	Exom+UTR
GIGYF2	GIGYF2	Exom+UTR
KCP	KCP	Exom+UTR
FAM131B	FAM131B	Exom+UTR
RAD51D	RAD51D	Exom+UTR
RAD51C	RAD51C	Exom+UTR
SSX7	SSX7	Exom+UTR
SLC7A6OS	SLC7A6OS	Exom+UTR
MYH7B	MYH7B	Exom+UTR
FZR1	FZR1	Exom+UTR
NKX2-2	NKX2-2	Exom+UTR
RUNX2	RUNX2	Exom+UTR
H3F3A	H3F3A	Exom+UTR
MYBL1	MYBL1	Exom+UTR
MAFA	MAFA	Exom+UTR
POLD1	POLD1	Exom+UTR
PCDHA12	PCDHA12	Exom+UTR
NACC2	NACC2	Exom+UTR
SEPT6	SEPT6	Exom+UTR
HIST1H4K	HIST1H4K	Exom+UTR
NBPF13P	NBPF13P	Exom+UTR
KLC1	KLC1	Exom+UTR
SEPT5	SEPT5	Exom+UTR
YY1AP1	YY1AP1	Exom+UTR
YAP1	YAP1	Exom+UTR
NLK	NLK	Exom+UTR
SCAF4	SCAF4	Exom+UTR
CCDC26	CCDC26	Exom+UTR
ZNF276	ZNF276	Exom+UTR
HIST1H4E	HIST1H4E	Exom+UTR
TOP1MT	TOP1MT	Exom+UTR
PTCH2	PTCH2	Exom+UTR
BAGE2	BAGE2	Exom+UTR
SETSIP	SETSIP	Exom+UTR
SSX5	SSX5	Exom+UTR
PHLDB1	PHLDB1	Exom+UTR
PGAP3	PGAP3	Exom+UTR
EPHB1	EPHB1	Exom+UTR
HIST1H4H	HIST1H4H	Exom+UTR
KDM4D	KDM4D	Exom+UTR
LRP5L	LRP5L	Exom+UTR
CARSP1	CARSP1	Exom+UTR
ZNF546	ZNF546	Exom+UTR
RALY	RALY	Exom+UTR
KCNN3	KCNN3	Exom+UTR
ITPRIPL2	ITPRIPL2	Exom+UTR
NUFIP2	NUFIP2	Exom+UTR
ASCC1	ASCC1	Exom+UTR
ZMYM5	ZMYM5	Exom+UTR
ZNF571	ZNF571	Exom+UTR
ZC3H10	ZC3H10	Exom+UTR
IFI30	IFI30	Exom+UTR
MAP3K15	MAP3K15	Exom+UTR
ZC3H4	ZC3H4	Exom+UTR
FOXD2	FOXD2	Exom+UTR
MEF2A	MEF2A	Exom+UTR
HLX	HLX	Exom+UTR
ALX4	ALX4	Exom+UTR
WDR90	WDR90	Exom+UTR
SCYGR2	SCYGR2	Exom+UTR
FOXS1	FOXS1	Exom+UTR
TTLL11	TTLL11	Exom+UTR
TEX13A	TEX13A	Exom+UTR
SRSF4	SRSF4	Exom+UTR
SHCBP1	SHCBP1	Exom+UTR
RFX1	RFX1	Exom+UTR
PKN1	PKN1	Exom+UTR
FOXD4	FOXD4	Exom+UTR
LOR	LOR	Exom+UTR
IBA57	IBA57	Exom+UTR
PANO1	PANO1	Exom+UTR
SLC26A10	SLC26A10	Exom+UTR
PHLDA1	PHLDA1	Exom+UTR
SOX1	SOX1	Exom+UTR
MRPL52	MRPL52	Exom+UTR
TECPR2	TECPR2	Exom+UTR
PRM3	PRM3	Exom+UTR
TBC1D26	TBC1D26	Exom+UTR
TBC1D28	TBC1D28	Exom+UTR
KRT14	KRT14	Exom+UTR
SKOR2	SKOR2	Exom+UTR
PLIN5	PLIN5	Exom+UTR
TGFBR3L	TGFBR3L	Exom+UTR
HNRNPM	HNRNPM	Exom+UTR
IL12RB1	IL12RB1	Exom+UTR
NUMBL	NUMBL	Exom+UTR
SIX5	SIX5	Exom+UTR
SBK2	SBK2	Exom+UTR
ZFP36L2	ZFP36L2	Exom+UTR
RGL4	RGL4	Exom+UTR
PCDHB8	PCDHB8	Exom+UTR
FNDC1	FNDC1	Exom+UTR
IER5L	IER5L	Exom+UTR
SLC16A2	SLC16A2	Exom+UTR
CDH2	CDH2	Exom+UTR
ACVR1	ACVR1	Exom+UTR
FAM71B	FAM71B	Exom+UTR
